# Supplementary material for: Evaluation of Ceramic Membrane Filtration for Alternatives to Microplastics in Cosmetic Formulations Using FlowCam Analysis
Source: Membranes (Basel). 2025 Jan 19;15(1):35. doi: 10.3390/membranes15010035 (PMC11767035; doi:10.3390/membranes15010035)
Supplement: Supplementary file 1 [file membranes-15-00035-s001.zip]

Archive with 1 entries (1 files):
- membranes-3387863-supplementary.pdf
